# Supplementary material for: Decoding Brain Responses to Names and Voices across Different Vigilance States
Source: Sensors (Basel). 2021 May 13;21(10):3393. doi: 10.3390/s21103393 (PMC8152754; doi:10.3390/s21103393)
Supplement: Supplementary file 1 [file sensors-21-03393-s001.zip]

Archive with 1 entries (1 files):
- sensors-1172768-SI.pdf
